# Supplementary material for: Investigation of De Novo Unique Differentially Expressed Genes Related to Evolution in Exercise Response during Domestication in Thoroughbred Race Horses
Source: PLoS One. 2014 Mar 21;9(3):e91418. doi: 10.1371/journal.pone.0091418 (PMC3962374; doi:10.1371/journal.pone.0091418)
Supplement: File S1 — Contains the following. Table S1, List of unique DEGs in skeletal muscle and blood in six Thoroughbred horses before and after exercise RNA-seq data by de novo assembly (FDR<0.01). Table S2, The number and rate of SNPs from different next-generation sequencing method (DNA and RNA sequencing) and different reference genome assembly in each Thoroughbred horse sample (F1, F2 and F3 = male, S3 = female). Table S3, GO terms of cellular components and molecular function of two tissues specific DEGs between before the exercise and after exercise in horses. Table S4, Common genes between DEGs and selected genes associated with FST (FST cut-off value top 5% with empirical p-value<0.05). Table S5, Common genes between DEGs and selected genes associated with XP-EHH: XP-EHH cut-off value empirical p-value<0.01 and XP-EHH value <−3.51551 significant SNPs in Thoroughbred were selected and >1.73481 significant SNPs in Jeju domestic pony were selected. Table S6, List of basic stats such as the number of transcripts, components, and contig N50 value in RNA-seq whole reads and unmapped reads by trinity de novo assembly. Table S7, Number of annotated transcripts from RNA-seq unmapped reads by trinity de novo assembly. The number in the parentheses is the number of transcripts that were not included in the results of the reference-based analysis. Table S8, Basic information of 4 horses re-sequencing data. Table S9, RT-PCR primer information such as the gene symbol, direction and sequence. Figure S1, Summary of comparative analysis between de novo assemble and reference genome assemble from blood in six Thoroughbred horses before and after exercise RNA-seq data (Total 12 samples). a) The number of common transcripts of 12 samples between de novo assemble and reference genome assemble b) MDS plot of six Thoroughbred horses before and after exercise using de novo assemble. c) The number of DEGs between de novo assemble and reference genome assemble. d) Heat-map visualization of common DEG [file pone.0091418.s001.zip]

Archive with 1 entries (1 files):
- 3.SupportingInformation_FileS1.docx
